# Supplementary material for: Halved contrast medium dose coronary dual-layer CT-angiography – phantom study of tube current and patient characteristics
Source: Int J Cardiovasc Imaging. 2024 Feb 22;40(4):931–40. doi: 10.1007/s10554-024-03062-6 (PMC11052773; doi:10.1007/s10554-024-03062-6)
Supplement: Supplementary file 1 — Supplementary Material 1 [file 10554_2024_3062_MOESM1_ESM.xlsx]

## Sheet: Blad1
				Full
				140 kVp
				Conv	40 keV	45 keV	50 keV	55 keV	60 keV	65 keV	70 keV
	Small	0 bpm	CNR	25 [24-26]	41 [39-42]	36 [34-37]	32 [31-32]	27 [27-28]	24 [23-24]	21 [21-21]	19 [18-19]
			Attenuation	347 [340-355]	962 [930-995]	768 [741-795]	623 [603-642]	510 [495-525]	423 [412-434]	356 [347-365]	305 [297-313]
			Noise	10 [9-10]	14 [13-14]	12 [12-13]	11 [11-12]	11 [11-11]	10 [10-11]	10 [10-10]	10 [9-10]
		<60 bpm	CNR	21 [19-24]	34 [31-36]	30 [28-33]	27 [25-29]	24 [22-26]	21 [19-23]	19 [17-21]	17 [15-19]
			Attenuation	219 [191-246]	462 [407-518]	383 [336-431]	321 [282-361]	275 [242-308]	236 [209-263]	206 [183-230]	180 [161-200]
			Noise	10 [10-10]	13 [12-14]	12 [11-13]	12 [11-12]	11 [10-12]	11 [10-11]	11 [10-11]	10 [10-11]
		60-75 bpm	CNR	18 [15-20]	27 [24-30]	24 [22-26]	22 [20-24]	20 [18-21]	18 [16-19]	16 [15-18]	15 [14-16]
			Attenuation	181 [155-208]	366 [332-401]	302 [274-330]	253 [227-278]	220 [200-239]	189 [172-206]	169 [151-186]	150 [135-165]
			Noise	10 [10-10]	13 [13-13]	12 [12-12]	11 [11-12]	11 [10-11]	10 [10-11]	10 [10-11]	10 [10-10]
		>75 bpm	CNR	12 [11-12]	18 [18-19]	17 [16-17]	15 [15-16]	14 [13-15]	12 [12-13]	11 [11-12]	10 [10-10]
			Attenuation	123 [115-132]	257 [251-263]	219 [213-225]	189 [181-197]	165 [154-176]	143 [135-152]	127 [119-134]	113 [106-120]
			Noise	10 [10-11]	14 [13-15]	13 [12-14]	12 [12-13]	12 [11-12]	12 [11-12]	11 [11-12]	11 [11-12]
	Medium	0 bpm	CNR	18 [17-18]	28 [26-30]	26 [24-28]	24 [22-25]	21 [20-22]	19 [18-19]	16 [16-17]	15 [14-15]
			Attenuation	326 [320-333]	926 [894-959]	741 [714-768]	599 [577-621]	490 [471-510]	407 [390-424]	342 [327-357]	292 [278-305]
			Noise	14 [13-14]	18 [18-18]	16 [16-17]	15 [15-16]	15 [15-15]	14 [14-15]	14 [14-14]	14 [14-14]
		<60 bpm	CNR	17 [16-18]	27 [25-29]	24 [22-25]	21 [20-23]	19 [18-20]	17 [17-18]	16 [15-17]	14 [13-15]
			Attenuation	227 [220-235]	472 [445-500]	392 [373-411]	331 [314-348]	283 [268-299]	247 [236-259]	219 [206-231]	194 [186-202]
			Noise	13 [13-14]	18 [17-18]	16 [16-17]	16 [15-16]	15 [15-15]	14 [14-15]	14 [14-14]	14 [14-14]
		60-75 bpm	CNR	14 [13-15]	22 [20-24]	20 [19-22]	18 [17-20]	17 [15-18]	15 [14-16]	14 [13-14]	12 [12-13]
			Attenuation	190 [174-206]	407 [368-447]	341 [314-367]	294 [273-316]	253 [234-271]	221 [204-238]	195 [181-208]	173 [161-184]
			Noise	14 [13-14]	19 [18-19]	17 [17-17]	16 [16-16]	15 [15-15]	15 [15-15]	14 [14-14]	14 [14-14]
		>75 bpm	CNR	10 [8-11]	16 [14-18]	14 [12-16]	13 [11-15]	12 [10-13]	11 [9-12]	10 [8-11]	9 [8-10]
			Attenuation	113 [102-123]	251 [231-271]	212 [199-226]	181 [167-194]	156 [145-167]	137 [126-149]	121 [110-131]	109 [100-119]
			Noise	12 [11-13]	17 [15-19]	15 [14-17]	15 [13-16]	14 [13-15]	14 [12-15]	13 [12-15]	13 [12-14]
	Large	0 bpm	CNR	13 [13-13]	22 [21-24]	20 [19-22]	18 [17-19]	16 [15-17]	14 [13-15]	12 [12-13]	11 [11-11]
			Attenuation	269 [253-285]	779 [702-856]	628 [568-687]	510 [465-556]	421 [385-456]	352 [324-379]	298 [276-320]	262 [240-283]
			Noise	18 [18-19]	27 [26-29]	24 [23-26]	23 [21-24]	21 [20-22]	20 [20-21]	20 [19-21]	20 [19-20]
		<60 bpm	CNR	12 [11-12]	19 [17-22]	17 [15-19]	16 [14-17]	14 [13-15]	13 [12-13]	11 [11-12]	10 [10-10]
			Attenuation	226 [218-234]	497 [424-569]	411 [359-464]	351 [315-388]	304 [280-328]	267 [253-281]	234 [224-244]	208 [203-214]
			Noise	19 [19-19]	26 [25-27]	24 [23-25]	23 [22-23]	22 [21-22]	21 [21-22]	21 [20-21]	20 [20-21]
		60-75 bpm	CNR	11 [10-12]	17 [15-19]	16 [14-18]	14 [13-16]	13 [11-15]	12 [10-13]	10 [9-11]	10 [9-10]
			Attenuation	205 [190-221]	461 [437-486]	392 [355-428]	331 [303-359]	282 [258-307]	244 [225-262]	214 [200-228]	193 [181-205]
			Noise	19 [18-20]	27 [25-28]	24 [23-26]	23 [21-24]	22 [20-23]	21 [20-22]	21 [19-22]	20 [19-22]
		>75 bpm	CNR	8 [8-8]	13 [12-14]	12 [11-13]	11 [10-11]	10 [9-10]	9 [8-9]	8 [8-8]	7 [7-7]
			Attenuation	124 [118-130]	297 [274-321]	248 [229-268]	209 [194-225]	180 [166-195]	157 [144-169]	139 [130-149]	125 [117-132]
			Noise	15 [15-16]	23 [22-24]	21 [20-22]	19 [19-20]	19 [18-19]	18 [17-19]	18 [17-18]	17 [17-18]
