# Supplementary material for: Halved contrast medium dose coronary dual-layer CT-angiography – phantom study of tube current and patient characteristics
Source: Int J Cardiovasc Imaging. 2024 Feb 22;40(4):931–40. doi: 10.1007/s10554-024-03062-6 (PMC11052773; doi:10.1007/s10554-024-03062-6)
Supplement: Supplementary file 2 — Supplementary Material 2 [file 10554_2024_3062_MOESM2_ESM.xlsx]

## Sheet: Blad1
				Reduced
				120 kVp
				Conv	40 keV	45 keV	50 keV	55 keV	60 keV	65 keV	70 keV
	Small	0 bpm	CNR	14 [13-14]	21 [20-23]	20 [18-21]	17 [16-18]	15 [14-16]	13 [13-14]	12 [11-12]	10 [10-11]
			Attenuation	192 [173-212]	449 [403-495]	361 [325-398]	294 [265-323]	243 [220-266]	203 [184-222]	173 [157-189]	149 [135-162]
			Noise	11 [11-11]	13 [12-14]	13 [12-13]	12 [12-13]	12 [11-12]	12 [11-12]	12 [11-12]	12 [11-12]
		<60 bpm	CNR	14 [13-14]	19 [18-21]	18 [17-18]	16 [15-17]	14 [14-15]	12 [12-13]	11 [11-12]	10 [10-11]
			Attenuation	154 [148-161]	275 [251-299]	236 [221-250]	203 [192-213]	173 [166-181]	149 [143-156]	133 [128-137]	118 [114-122]
			Noise	11 [11-12]	14 [14-15]	13 [13-14]	13 [12-13]	12 [12-13]	12 [12-13]	12 [11-12]	12 [11-12]
		60-75 bpm	CNR	12 [12-13]	15 [13-16]	14 [12-15]	13 [12-14]	12 [12-13]	11 [11-12]	10 [10-11]	9 [9-10]
			Attenuation	140 [133-148]	233 [218-248]	199 [187-212]	176 [168-184]	158 [153-162]	139 [132-145]	125 [120-130]	112 [109-115]
			Noise	11 [11-12]	15 [14-16]	14 [13-14]	13 [13-14]	13 [12-13]	12 [12-13]	12 [12-12]	12 [11-12]
		>75 bpm	CNR	9 [8-10]	13 [10-15]	11 [9-13]	10 [9-12]	9 [8-11]	9 [8-10]	8 [7-9]	8 [7-8]
			Attenuation	120 [109-131]	239 [204-274]	198 [171-226]	168 [147-190]	147 [131-163]	134 [122-145]	121 [112-130]	108 [100-115]
			Noise	13 [12-15]	17 [16-19]	16 [15-18]	15 [14-17]	15 [13-16]	15 [13-16]	14 [13-16]	14 [13-15]
	Medium	0 bpm	CNR	11 [10-11]	17 [16-18]	15 [15-16]	13 [13-14]	12 [12-12]	11 [10-11]	9 [9-10]	9 [8-9]
			Attenuation	201 [196-205]	474 [458-490]	384 [372-395]	314 [306-322]	261 [255-267]	220 [215-226]	189 [183-194]	163 [157-170]
			Noise	15 [15-15]	19 [18-20]	18 [17-19]	17 [17-18]	17 [16-17]	16 [16-16]	16 [16-16]	16 [15-16]
		<60 bpm	CNR	10 [9-11]	15 [14-17]	14 [13-15]	13 [12-13]	11 [11-12]	10 [10-11]	9 [9-9]	8 [8-9]
			Attenuation	152 [144-160]	314 [297-331]	264 [249-278]	222 [212-232]	191 [185-197]	167 [161-173]	146 [141-151]	130 [126-135]
			Noise	15 [15-16]	20 [19-21]	18 [18-19]	17 [17-18]	17 [16-17]	16 [16-17]	16 [15-17]	16 [15-16]
		60-75 bpm	CNR	9 [9-10]	13 [11-14]	12 [11-13]	11 [10-12]	10 [9-11]	9 [9-10]	8 [8-9]	8 [7-8]
			Attenuation	146 [137-155]	256 [233-280]	222 [203-240]	193 [176-210]	175 [163-188]	157 [147-167]	140 [130-149]	125 [117-132]
			Noise	15 [15-16]	20 [19-20]	18 [18-19]	17 [17-18]	17 [16-18]	17 [16-17]	16 [16-17]	16 [16-17]
		>75 bpm	CNR	9 [8-9]	13 [11-14]	12 [11-13]	11 [10-12]	10 [8-11]	9 [8-10]	8 [7-9]	7 [6-8]
			Attenuation	140 [126-155]	289 [280-299]	245 [231-260]	211 [200-222]	179 [169-189]	156 [144-168]	137 [125-149]	123 [113-133]
			Noise	17 [15-19]	23 [21-25]	21 [19-23]	20 [18-22]	19 [17-21]	19 [17-21]	18 [16-20]	18 [16-20]
	Large	0 bpm	CNR	9 [8-9]	13 [13-14]	12 [12-13]	11 [11-11]	10 [10-11]	9 [9-9]	8 [8-8]	7 [7-8]
			Attenuation	193 [188-200]	489 [467-511]	395 [378-412]	327 [310-343]	270 [256-284]	225 [215-235]	192 [183-202]	166 [157-175]
			Noise	18 [18-19]	26 [25-27]	25 [24-26]	23 [22-24]	21 [21-22]	21 [21-22]	21 [20-21]	20 [20-21]
		<60 bpm	CNR	9 [8-9]	13 [12-14]	12 [11-13]	11 [10-12]	10 [9-11]	9 [8-9]	8 [8-8]	7 [7-8]
			Attenuation	161 [154-168]	348 [318-378]	286 [265-308]	239 [223-255]	205 [191-218]	178 [169-186]	157 [151-163]	140 [135-146]
			Noise	18 [18-19]	26 [25-28]	24 [23-25]	22 [21-23]	21 [20-22]	20 [20-21]	20 [19-20]	19 [19-20]
		60-75 bpm	CNR	8 [8-9]	13 [11-14]	12 [11-13]	10 [10-11]	9 [9-10]	8 [8-9]	8 [7-8]	7 [7-7]
			Attenuation	147 [136-159]	316 [287-344]	263 [241-285]	224 [207-242]	191 [178-204]	167 [157-177]	147 [140-155]	133 [127-140]
			Noise	18 [18-19]	25 [25-26]	23 [23-23]	21 [21-22]	21 [20-21]	20 [20-20]	20 [19-20]	19 [19-20]
		>75 bpm	CNR	6 [6-7]	9 [8-10]	9 [8-9]	8 [7-8]	7 [6-7]	6 [6-7]	6 [6-6]	5 [5-5]
			Attenuation	136 [127-145]	280 [254-306]	239 [215-264]	199 [180-217]	172 [156-188]	153 [140-165]	136 [126-145]	123 [115-130]
			Noise	21 [20-22]	29 [26-31]	27 [25-29]	25 [23-27]	24 [22-26]	24 [22-25]	23 [22-25]	23 [21-25]
