# Supplementary material for: Halved contrast medium dose coronary dual-layer CT-angiography – phantom study of tube current and patient characteristics
Source: Int J Cardiovasc Imaging. 2024 Feb 22;40(4):931–40. doi: 10.1007/s10554-024-03062-6 (PMC11052773; doi:10.1007/s10554-024-03062-6)
Supplement: Supplementary file 3 — Supplementary Material 3 [file 10554_2024_3062_MOESM3_ESM.xlsx]

## Sheet: Blad1
				Full
				120 kVp
				Conv	40 keV	45 keV	50 keV	55 keV	60 keV	65 keV	70 keV
	Small	0 bpm	CNR	25 [24-26]	33 [30-36]	30 [28-32]	26 [25-28]	23 [22-24]	21 [20-21]	18 [18-19]	16 [16-17]
			Attenuation	411 [404-420]	964 [933-995]	773 [750-796]	627 [610-644]	515 [502-528]	429 [419-439]	362 [353-372]	310 [302-319]
			Noise	12 [11-12]	15 [14-16]	14 [13-15]	13 [13-14]	13 [13-13]	13 [12-13]	13 [12-13]	12 [12-13]
		<60 bpm	CNR	21 [20-22]	29 [27-30]	26 [25-27]	24 [23-26]	22 [20-23]	19 [18-20]	17 [16-18]	15 [14-16]
			Attenuation	256 [242-271]	445 [417-473]	378 [363-393]	329 [310-349]	281 [264-298]	245 [230-260]	213 [201-225]	189 [178-199]
			Noise	12 [12-12]	16 [15-16]	14 [14-15]	14 [13-14]	13 [13-14]	13 [12-13]	13 [12-13]	13 [12-13]
		60-75 bpm	CNR	18 [16-19]	23 [21-25]	21 [20-23]	20 [18-21]	18 [17-19]	16 [15-17]	15 [14-16]	13 [13-14]
			Attenuation	203 [187-218]	348 [304-392]	295 [262-329]	259 [233-284]	226 [207-246]	197 [181-214]	178 [163-193]	159 [147-172]
			Noise	12 [11-12]	15 [15-16]	14 [13-15]	13 [13-14]	13 [12-13]	12 [12-13]	12 [12-13]	12 [11-12]
		>75 bpm	CNR	11 [10-12]	16 [14-18]	14 [13-16]	13 [12-15]	12 [11-13]	11 [10-12]	10 [9-10]	9 [8-9]
			Attenuation	128 [122-134]	246 [234-258]	205 [197-213]	178 [170-186]	155 [148-161]	135 [130-139]	118 [115-121]	106 [104-108]
			Noise	11 [11-12]	15 [13-17]	14 [13-15]	13 [12-14]	13 [12-14]	12 [12-13]	12 [12-13]	12 [11-13]
	Medium	0 bpm	CNR	18 [18-19]	29 [27-31]	25 [24-27]	22 [21-24]	20 [19-21]	17 [16-18]	15 [14-16]	13 [13-14]
			Attenuation	393 [379-407]	962 [918-1007]	771 [736-807]	625 [597-653]	513 [490-536]	427 [408-446]	360 [344-376]	308 [294-322]
			Noise	16 [15-16]	22 [21-23]	20 [19-20]	18 [18-19]	18 [17-18]	17 [16-17]	17 [16-17]	16 [16-17]
		<60 bpm	CNR	16 [16-17]	21 [19-23]	20 [18-22]	19 [17-20]	17 [16-18]	15 [14-16]	14 [13-14]	12 [12-13]
			Attenuation	255 [251-259]	434 [395-472]	387 [361-413]	334 [315-353]	291 [280-302]	255 [250-261]	224 [220-228]	200 [196-204]
			Noise	15 [15-16]	20 [19-22]	19 [18-20]	18 [17-19]	17 [16-18]	17 [16-17]	16 [16-17]	16 [16-17]
		60-75 bpm	CNR	15 [13-17]	19 [17-22]	18 [15-21]	16 [14-18]	15 [13-17]	14 [12-15]	12 [11-14]	11 [11-12]
			Attenuation	233 [202-264]	413 [367-459]	348 [304-392]	294 [258-330]	255 [224-287]	226 [205-248]	203 [186-220]	182 [170-194]
			Noise	15 [15-16]	20 [20-21]	19 [18-19]	17 [17-18]	17 [16-17]	16 [16-17]	16 [16-16]	16 [15-16]
		>75 bpm	CNR	11 [10-12]	16 [14-19]	15 [13-17]	14 [12-16]	12 [11-14]	11 [10-12]	10 [9-11]	9 [8-10]
			Attenuation	144 [133-155]	278 [247-309]	236 [217-254]	207 [181-233]	177 [156-197]	157 [144-171]	139 [128-149]	124 [116-131]
			Noise	13 [12-14]	18 [16-19]	16 [15-17]	15 [14-16]	14 [14-15]	14 [14-15]	14 [13-14]	14 [13-14]
	Large	0 bpm	CNR	15 [15-15]	23 [21-24]	21 [19-22]	18 [17-19]	16 [15-17]	14 [14-15]	12 [12-13]	11 [11-11]
			Attenuation	318 [291-345]	778 [679-876]	623 [545-700]	506 [447-566]	419 [376-462]	348 [314-383]	295 [269-321]	253 [233-274]
			Noise	19 [19-20]	27 [27-28]	25 [24-25]	23 [23-23]	22 [22-22]	21 [21-22]	21 [20-21]	20 [20-21]
		<60 bpm	CNR	14 [13-15]	21 [19-22]	19 [18-20]	17 [16-18]	15 [14-16]	13 [13-14]	12 [11-12]	11 [10-11]
			Attenuation	273 [261-285]	544 [520-568]	452 [432-472]	380 [362-398]	325 [310-339]	283 [272-293]	247 [238-255]	220 [214-225]
			Noise	19 [19-20]	26 [26-27]	24 [23-25]	22 [22-23]	21 [21-22]	21 [20-21]	21 [20-21]	20 [20-21]
		60-75 bpm	CNR	11 [10-12]	16 [14-19]	15 [13-17]	14 [12-15]	12 [11-14]	11 [10-12]	10 [9-11]	9 [8-10]
			Attenuation	229 [209-249]	474 [427-521]	386 [345-427]	328 [300-356]	282 [260-305]	243 [225-261]	216 [202-230]	194 [184-204]
			Noise	20 [19-20]	27 [26-29]	25 [24-26]	23 [22-24]	22 [21-23]	21 [20-22]	21 [20-22]	21 [20-22]
		>75 bpm	CNR	8 [7-9]	12 [11-13]	11 [10-12]	10 [9-10]	9 [8-9]	8 [8-9]	7 [7-8]	7 [7-7]
			Attenuation	134 [126-142]	276 [254-298]	230 [214-246]	195 [183-206]	170 [161-179]	151 [143-158]	135 [130-140]	124 [121-128]
			Noise	16 [16-16]	22 [21-23]	20 [20-21]	19 [19-20]	18 [18-19]	18 [18-19]	18 [17-18]	18 [17-18]
