# Supplementary material for: Halved contrast medium dose coronary dual-layer CT-angiography – phantom study of tube current and patient characteristics
Source: Int J Cardiovasc Imaging. 2024 Feb 22;40(4):931–40. doi: 10.1007/s10554-024-03062-6 (PMC11052773; doi:10.1007/s10554-024-03062-6)
Supplement: Supplementary file 4 — Supplementary Material 4 [file 10554_2024_3062_MOESM4_ESM.xlsx]

## Sheet: Blad1
				Reduced
				140 kVp
				Conv	40 keV	45 keV	50 keV	55 keV	60 keV	65 keV	70 keV
	Small	0 bpm	CNR	15 [14-15]	26 [24-28]	23 [22-25]	21 [19-22]	18 [17-19]	16 [15-16]	14 [13-14]	12 [12-13]
			Attenuation	155 [130-179]	425 [362-489]	355 [301-408]	289 [245-332]	238 [201-275]	199 [168-230]	163 [138-188]	141 [120-162]
			Noise	9 [9-10]	12 [11-13]	11 [11-11]	10 [10-11]	10 [10-10]	10 [9-10]	9 [9-10]	9 [9-10]
		<60 bpm	CNR	13 [12-13]	21 [18-23]	19 [17-21]	17 [16-18]	16 [15-16]	14 [13-14]	12 [12-13]	11 [11-12]
			Attenuation	128 [121-134]	277 [247-308]	231 [209-254]	197 [182-212]	167 [155-179]	144 [135-152]	126 [119-133]	111 [105-117]
			Noise	10 [9-10]	13 [12-13]	12 [11-12]	11 [11-11]	10 [10-11]	10 [10-10]	10 [10-10]	10 [9-10]
		60-75 bpm	CNR	12 [11-13]	19 [16-21]	17 [13-21]	16 [12-19]	14 [13-15]	13 [10-16]	11 [9-14]	10 [9-12]
			Attenuation	118 [109-128]	243 [212-273]	229 [183-275]	194 [155-234]	151 [138-163]	145 [121-169]	125 [106-145]	112 [96-127]
			Noise	10 [9-10]	13 [12-14]	18 [5-32]	17 [5-29]	11 [10-11]	14 [6-22]	13 [7-20]	13 [7-18]
		>75 bpm	CNR	8 [8-9]	13 [12-15]	12 [11-13]	11 [10-12]	10 [9-11]	9 [8-9]	8 [8-9]	7 [7-8]
			Attenuation	125 [114-135]	263 [229-297]	221 [200-241]	186 [169-204]	162 [145-180]	140 [126-154]	125 [112-137]	111 [100-123]
			Noise	14 [13-16]	19 [15-24]	18 [15-20]	17 [14-19]	16 [14-19]	15 [14-17]	15 [13-17]	15 [13-17]
	Medium	0 bpm	CNR	10 [10-11]	19 [16-21]	17 [15-18]	15 [13-16]	13 [12-14]	12 [11-13]	10 [10-11]	9 [9-10]
			Attenuation	173 [165-180]	473 [451-496]	383 [367-400]	315 [302-327]	262 [252-272]	221 [212-230]	190 [181-198]	165 [156-173]
			Noise	13 [13-14]	18 [17-19]	17 [16-17]	16 [15-16]	15 [15-16]	15 [14-15]	14 [14-15]	14 [14-15]
		<60 bpm	CNR	10 [10-11]	18 [17-19]	16 [16-17]	15 [14-15]	13 [13-14]	12 [11-12]	11 [10-11]	9 [9-10]
			Attenuation	138 [134-142]	328 [314-343]	273 [263-283]	228 [222-234]	197 [193-202]	171 [165-177]	150 [145-155]	131 [126-136]
			Noise	13 [13-14]	18 [17-19]	17 [16-17]	16 [15-16]	15 [15-15]	15 [14-15]	14 [14-15]	14 [14-14]
		60-75 bpm	CNR	9 [9-10]	14 [12-16]	13 [11-15]	12 [10-13]	11 [9-12]	10 [9-11]	9 [9-10]	8 [8-9]
			Attenuation	123 [117-128]	275 [244-306]	227 [203-250]	191 [174-208]	166 [151-180]	148 [138-157]	131 [126-136]	118 [115-122]
			Noise	13 [13-14]	19 [18-20]	17 [16-18]	16 [16-17]	16 [15-16]	15 [15-15]	15 [14-15]	14 [14-15]
		>75 bpm	CNR	7 [7-8]	12 [11-13]	11 [10-12]	10 [9-11]	9 [8-10]	8 [7-9]	7 [7-8]	7 [6-7]
			Attenuation	124 [116-132]	278 [248-308]	238 [216-261]	201 [185-216]	173 [161-185]	150 [140-160]	133 [125-141]	120 [113-127]
			Noise	17 [16-19]	23 [21-25]	21 [20-23]	20 [19-22]	19 [18-21]	19 [17-21]	19 [17-20]	18 [17-20]
	Large	0 bpm	CNR	8 [7-8]	13 [11-14]	12 [11-13]	11 [10-12]	10 [9-10]	9 [8-9]	8 [7-8]	7 [7-8]
			Attenuation	161 [148-173]	454 [426-481]	367 [344-391]	301 [281-321]	250 [232-268]	211 [195-228]	181 [166-196]	159 [147-172]
			Noise	19 [18-20]	29 [28-30]	26 [25-27]	24 [23-25]	23 [21-24]	22 [21-23]	21 [20-22]	21 [20-21]
		<60 bpm	CNR	8 [7-8]	12 [11-14]	11 [10-13]	10 [10-11]	9 [9-10]	9 [8-9]	8 [7-8]	7 [7-7]
			Attenuation	135 [133-138]	307 [280-333]	257 [239-275]	223 [211-235]	192 [185-199]	168 [165-172]	149 [145-153]	133 [130-136]
			Noise	18 [17-18]	26 [24-28]	23 [22-25]	22 [21-23]	21 [20-21]	20 [19-21]	19 [19-20]	19 [19-20]
		60-75 bpm	CNR	7 [7-7]	12 [11-12]	11 [10-11]	9 [9-10]	9 [8-9]	8 [7-8]	7 [7-7]	7 [6-7]
			Attenuation	132 [123-140]	299 [268-330]	251 [228-275]	214 [195-233]	185 [169-201]	164 [151-176]	147 [137-156]	132 [124-141]
			Noise	18 [18-18]	25 [24-26]	23 [22-24]	22 [21-22]	21 [20-21]	20 [20-21]	20 [19-20]	20 [19-20]
		>75 bpm	CNR	6 [6-7]	10 [8-12]	9 [7-11]	8 [7-9]	8 [7-8]	7 [6-8]	6 [6-7]	6 [5-6]
			Attenuation	124 [118-130]	274 [236-312]	230 [199-261]	198 [173-222]	175 [164-186]	158 [148-167]	142 [134-150]	130 [123-138]
			Noise	19 [18-20]	27 [24-29]	25 [23-27]	23 [22-25]	22 [21-24]	22 [20-24]	21 [20-23]	21 [20-23]
